# Supplementary material for: Tumor Suppressive Role of miR-342-5p and miR-491-5p in Human Osteosarcoma Cells
Source: Pharmaceuticals (Basel). 2022 Mar 16;15(3):362. doi: 10.3390/ph15030362 (PMC8949568; doi:10.3390/ph15030362)
Supplement: Supplementary file 1 [file pharmaceuticals-15-00362-s001.zip]

Archive with 1 entries (1 files):
- pharmaceuticals-1524972-supplementary.pdf
